# Supplementary material for: A Systematic Review on Metabolomics Analysis in Hearing Impairment: Is It a Possible Tool in Understanding Auditory Pathologies?
Source: Int J Mol Sci. 2023 Oct 14;24(20):15188. doi: 10.3390/ijms242015188 (PMC10607298; doi:10.3390/ijms242015188)
Supplement: Supplementary file 1 [file ijms-24-15188-s001.zip]

Archive with 1 entries (1 files):
- ijms-2589827-supplementary.pdf
